# Supplementary material for: The relationship between the body and the environment in the virtual world: The interpupillary distance affects the body size perception
Source: PLoS One. 2020 Apr 24;15(4):e0232290. doi: 10.1371/journal.pone.0232290 (PMC7182220; doi:10.1371/journal.pone.0232290)
Supplement: S1 Data — (XLSX) [file pone.0232290.s006.xlsx]

## Sheet: Experiment 1
Subject No.	Gender	Age	Height	Dynamic-hand condition						Static-hand condition						Dynamic-IPD condition						No-scene condition
	Female = 0			Enlargement rate	Perceived eye height(m)	Questionnaire				Enlargement rate	Perceived eye height(m)	Questionnaire				Enlargement rate	Perceived eye height(m)	Questionnaire				Enlargement rate	Questionnaire
	Male = 1					Q1(Body size)	Q2(Floating)	Q3(City shrinkage)	Q4(Ownership)			Q1(Body size)	Q2(Floating)	Q3(City shrinkage)	Q4(Ownership)			Q1(Body size)	Q2(Floating)	Q3(City shrinkage)	Q4(Ownership)		Q1(Body size)	Q4(Ownership)
1	1	22	1.65	10	13	5	2	1	2	1	15	1	5	1	1	3.33333	4	5	1	3	2	10	5	2
2	0	21	1.56	3.20513	20	5	4	3	2	12.8205	20	5	1	3	4	6.66667	20	5	3	2	4	3.33333	4	4
3	1	22	1.82	3.84615	5	5	3	2	3	1.15385	6	2	5	2	5	0.769231	0.8	1	3	5	5	2.1875	4	4
4	0	23	1.68	10.7143	18	5	1	5	4	1	15	1	4	4	3	1	10	1	4	2	4	1.07143	5	2
5	1	23	1.68	1	17	2	3	3	2	1	16	2	3	2	2	1	15	2	3	3	2	1.13095	3	3
6	0	22	1.61	1.24224	3	4	3	2	3	1	3	3	4	4	3	0.869565	0.3	1	1	5	3	1	1	3
7	0	23	1.6	1.125	15	5	4	4	2	1	15	2	5	2	5	0.9375	10	1	5	1	3	1.03125	3	4
8	1	22	1.6	5	23	4	3	2	4	1.01875	20	3	5	2	4	6.25	15	4	2	4	4	1	3	4
9	1	22	1.71	4.70588	8	5	4	2	4	1.05882	6	1	5	2	5	1	1.6	2	1	5	5	1.05556	4	4
10	0	22	1.63	12.2699	20	5	2	1	3	1	20	1	5	1	2	1	1.63	1	2	5	5	1	1	3
11	1	23	1.64	1.05714	10	4	3	2	3	1	20	2	5	2	3	2.70588	15	5	1	5	3	1	1	3
12	1	22	1.78	2	10	4	4	4	5	1	8	2	4	1	5	1	5	2	4	2	5	1	1	4
13	1	22	1.69	1	15	2	1	4	3	1	15	1	1	1	3	1	10	3	2	4	3	1	1	4
14	1	21	1.58	1.26582	8	3	5	1	4	1	8	1	5	1	4	1	4	1	4	4	1	1	2	3
15	1	23	1.75	5.71429	9	5	1	1	5	1.14286	10	2	5	1	5	5.71429	15	5	1	1	5	2	5	3
16	1	21	1.82	2.74725	15	5	3	3	1	1.37363	25	4	3	1	1	1.0989	15	3	2	2	2	1	2	1
17	1	22	1.7	4	10	4	5	2	4	1.14286	10	1	5	1	5	3.42857	7	4	2	4	4	1.02857	1	3
18	1	22	1.72	2.32558	4	4	1	1	1	1.74419	3	4	2	1	2	1.74419	3	4	2	1	2	1	1	2
19	1	22	1.78	5.61798	10	4	2	5	4	6.74157	11	4	1	5	4	6.74157	11	4	1	3	4	1.02778	4	4
20	1	22	1.68	4.16667	7	2	3	1	4	4.16667	7	3	2	1	4	1.19048	2	3	1	4	4	1	1	4
21	0	21	1.51	1	5	1	5	1	5	1	5	1	5	1	4	1	5	1	5	1	4	1.02778	4	4
22	1	22	1.62	9.25926	15	5	2	1	2	3.08642	15	4	4	1	3	1	15	1	5	1	5	0.8	3	5
23	1	24	1.79	8.37989	10	4	5	4	5	11.1732	30	5	5	1	5	5.58659	30	5	3	2	4	1	1	5
24	1	23	1.78	8.57143	15	4	5	1	4	1	20	1	5	1	4	1	18	2	5	1	4	1.14286	4	4
25	1	20	1.7	10	15	5	2	1	4	1	15	5	4	1	4	2	4	4	2	5	5	1.75	4	4
26	1	24	1.82	3.84615	8	5	2	2	3	1.64835	5	4	4	4	4	0.824176	1.5	2	5	5	4	1.0989	3	4
27	1	19	1.7	6.13497	10	5	2	3	2	1	8	4	5	4	5	1.04294	8	1	5	5	5	1.42857	5	5
28	1	21	1.68	2.97619	10	5	4	1	4	1	12	1	5	2	4	1.33333	10	3	4	1	5	1.78571	5	4
29	1	21	1.65	1.51515	15	5	4	2	4	1	15	1	4	1	3	0.909091	1.5	2	3	5	2	1.06061	2	4
30	0	19	1.56	1	10	1	4	2	4	1	15	1	5	2	4	1	10	1	5	5	3	1	1	5
31	0	24	1.69	10.5882	18	5	1	3	4	1.11111	15	4	3	2	3	0.823529	1.3	1	1	5	4	2.77778	4	3
32	1	25	1.71	13.3333	15	5	3	2	4	15	20	5	2	2	4	10	15	5	2	2	4	1	2	4
33	1	23	1.68	6.25	10	5	1	2	4	1	10	1	2	1	4	1	10	1	3	2	3	1.875	4	4
34	0	19	1.53	6.66667	10	5	2	2	4	1	8	2	4	1	4	4	6	5	1	2	4	2	4	4
35	0	20	1.6	1.17647	8	5	4	2	3	1	5	3	2	2	4	6.66667	10	5	1	2	4	1	1	3

## Sheet: Experiment 2
Subject No.	Gender	Age	Height	VH-NI condition								VH-WI condition								IH-NI condition							IH-WI condition
	Female = 0			Enlargement rate	Perceived eye height	Resizing rate	Questionnaire					Enlargement rate	Perceived eye height	Resizing rate	Questionnaire					Enlargement rate	Perceived eye height	Resizing rate	Questionnaire				Enlargement rate	Perceived eye height	Resizing rate	Questionnaire
	Male = 1						Q1(Body size)	Q2(Floating)	Q3(City shrinkage)	Q4(Ownership)	Q5(Self location)				Q1(Body size)	Q2(Floating)	Q3(City shrinkage)	Q4(Ownership)	Q5(Self location)				Q1(Body size)	Q2(Floating)	Q3(City shrinkage)	Q5(Self location)				Q1(Body size)	Q2(Floating)	Q3(City shrinkage)	Q5(Self location)
1	1	24	1.7	1.01471	4.75	0.9375	3	5	4	5	4.5	0.972222	4.75	0.9375	2	5	3.5	5	4.5	1	5.25	0.928571	2	5	2	4.5	1	5	0.873016	2.5	5	3.5	4
2	1	24	1.82	5.33871	15	1	4.5	4	2.5	3.5	3	3.44118	13	1	4	4.5	3.5	4	4	10	15	1	4.5	4.5	3	4	5.5	15	1	4.5	5	2.5	4
3	1	22	1.68	4.25806	6.75	0.9	4	1.5	2.5	3	2.5	1	6	0.916667	1	4.5	2.5	3.5	3	1	6.5	1	1.5	4	1.5	3.5	1	6.5	1	1.5	3.5	1	3
4	1	23	1.68	1	15	1	2.5	4.5	1	5	4	1.19048	7.5	0.6	5	2	2.5	4.5	2	1	15	1.21429	2.5	4.5	1.5	3	3.57143	7.5	0.6	5	1.5	2	2.5
5	0	18	1.53	1.9125	30	2.07143	2	3.5	2.5	1.5	4	1.35	8.5	0.216667	2.5	3.5	3.5	3.5	2.5	1.54545	40	2.8	2	4	2	3.5	1.80625	12.5	0.225	3	2.5	4.5	1
6	1	24	1.8	15.2778	25	0.729167	5	1	5	5	5	4.66667	20	0.471429	5	1.5	5	4.5	5	7.44444	22.5	0.916667	3.5	3	3	5	11.1111	19	1	5	1.5	4	5
7	1	23	1.64	36.2857	65	2.03846	2.5	5	1	1.5	4	1.06471	45	1.29167	2	5	1	2	3	21.0882	65	1.1	3	3.5	1	3	17.9144	30	0.975	5	2	1	4
8	1	23	1.82	1.96429	6	0.8	3.5	4.5	2	2	2.5	1.10714	1.6	0.214286	1.5	2	4	4	3.5	3.58824	9.5	0.966667	3.5	4.5	2	4	1.04567	1.5	0.1625	1	1	4.5	3
9	1	20	1.73	1.625	9.5	0.352273	4.5	3	2.5	4.5	4.5	1.125	6	0.395833	2	1	5	5	4.5	1	17.5	0.633333	2	4.5	3.5	3	1.16667	2	0.125	3.5	3	5	4
10	0	21	1.53	19.7198	30	0.85	5	2.5	1.5	3.5	2.5	0.9375	15	0.55	2.5	4	2	1.5	2	0.96875	30	0.690476	2	4	1	3.5	0.9375	20	0.761905	1.5	4	1.5	2.5
11	1	22	1.8	1.13393	8.5	0.857143	1.5	4.5	2	1.5	3.5	1.1875	6.5	0.857143	2.5	3.5	2.5	3	3	1.25481	9	0.944444	1.5	5	2.5	3	1.20536	6.5	0.857143	2.5	4.5	2.5	3.5
12	1	21	1.83	2.66667	10	1.53333	4.5	4	3	2.5	3	1.19608	7.5	1.21212	3.5	4.5	2.5	2	3	1.21324	10.5	1.16234	4	5	2.5	3.5	1.36111	8.5	1.10795	4	4.5	4.5	2.5
13	1	20	1.79	2.22222	20.5	0.502564	5	2	4	2	2	1.38889	13	0.759615	3.5	3	2.5	4	3	1.11421	19	0.769231	2	3	3	2.5	1.25	19	0.884615	3	2	1.5	3
14	1	23	1.75	6.27451	10	1.11429	4.5	1.5	4.5	3.5	3.5	6.85714	11	0.9	4	1.5	4	4	4	2.63025	9	1.58333	2.5	4.5	3	4	1.61513	7	1.3	3	2.5	2.5	3
15	0	21	1.65	1.05	9	1	3	5	2	4	4.5	1.08929	7.5	0.979167	2.5	4.5	1	4.5	4.5	1.03226	8.25	1	2.5	5	1	4	1.06897	7.5	1.04545	2	4.5	1.5	4
16	1	22	1.65	2.15758	7.5	0.479167	4.5	4	1.5	2	1.5	1.25758	4.5	0.5625	2.5	4	3	2	1.5	1	7	0.708333	1	4.5	1.5	1.5	1	4.5	0.559524	1.5	4	3	1.5
17	1	21	1.62	1.09556	25	1	2.5	4.5	1.5	3.5	3	1.04	15	1.42857	1	3.5	1	3.5	2	1	22.5	1.38095	1	2.5	1.5	2	1	25	1.125	1	2	2	1.5
18	0	22	1.63	30.1818	27.5	1.3	5	1	1.5	5	3.5	29.1667	42.5	1	5	1	2.5	5	4.5	1.33333	32.5	1.23333	1.5	4	3.5	4	1.47917	37.5	3.83333	2.5	3.5	3	4.5
19	1	21	1.76	1.33333	20	1.425	3	4.5	1.5	4.5	3.5	1.21429	20	1.375	2.5	4	3	5	3	1.09792	20	1	1	4.5	1	3.5	2.1875	12.5	0.775	5	3	3	4
20	1	21	1.74	3.9	17.5	1.3125	3	5	2.5	4	1.5	3.41176	15	0.833333	3	2.5	3.5	4	3	6.38235	22.5	1.25	3	3	2	2	6.38235	20	1.30556	3	2.5	2	3
21	1	22	1.78	4.71348	17.5	0.510714	3.5	3.5	2.5	3	3	1	15	0.857143	1.5	4	2.5	5	4.5	1	20	1	1	2.5	1	1.5	1	15	1	1	1.5	1	1
22	0	24	1.55	5.80645	20	1.01667	4.5	3	2	2.5	3	1.1	1.775	0.095	3.5	2.5	5	4.5	4	1	30	1.62338	1.5	4.5	1	3.5	1.3	2	0.1325	4	2.5	5	4
23	1	21	1.72	1.24	17.5	0.875	2.5	5	2.5	3.5	4	1.0814	11	0.8	2	5	3	3	2	1	17.5	0.875	1.5	4.5	2	2	1	12.5	0.6875	1.5	5	2.5	3
24	1	19	1.62	1	9.5	1.09524	1.5	4.5	2.5	3.5	3.5	1.00513	6	1.08333	1	4	3.5	2.5	3	1.03571	9.5	0.9375	2	5	2	3	0.96875	6.5	1.225	1.5	3.5	1.5	4
